# Supplementary material for: Developing a Novel Measure of Body Satisfaction Using Virtual Reality
Source: PLoS One. 2015 Oct 15;10(10):e0140158. doi: 10.1371/journal.pone.0140158 (PMC4607468; doi:10.1371/journal.pone.0140158)
Supplement: S1 Dataset — (ZIP) [file pone.0140158.s001.zip]

Archive with 4 entries (4 files):
- visualgaze.csv
- bodysat.csv
- distanceData.csv
- bodyimage.csv
