# Supplementary material for: Developing a Novel Measure of Body Satisfaction Using Virtual Reality
Source: PLoS One. 2015 Oct 15;10(10):e0140158. doi: 10.1371/journal.pone.0140158 (PMC4607468; doi:10.1371/journal.pone.0140158)
Supplement: S1 Dataset — (ZIP) [file pone.0140158.s001.zip › visualgaze.csv]

	ID	risk	orginal_variable	gazep	scene	size	group_scene	gazeP
1	102	At-Risk	BO_View_1_F	0.27009604	Beach	Overweight	Beach Overweight	27.009604
2	103	At-Risk	BO_View_1_F	0.238873146	Beach	Overweight	Beach Overweight	23.8873146
3	104	At-Risk	BO_View_1_F	0.287902081	Beach	Overweight	Beach Overweight	28.7902081
4	107	At-Risk	BO_View_1_F	0.215362392	Beach	Overweight	Beach Overweight	21.5362392
5	109	Control	BO_View_1_F	0.218255177	Beach	Overweight	Beach Overweight	21.8255177
6	110	At-Risk	BO_View_1_F	0.230777107	Beach	Overweight	Beach Overweight	23.0777107
7	111	Control	BO_View_1_F	0.183190585	Beach	Overweight	Beach Overweight	18.3190585
8	113	At-Risk	BO_View_1_F	0.261613692	Beach	Overweight	Beach Overweight	26.1613692
9	115	Control	BO_View_1_F	0.234822451	Beach	Overweight	Beach Overweight	23.4822451
10	116	Control	BO_View_1_F	0.204078515	Beach	Overweight	Beach Overweight	20.4078515
11	118	Control	BO_View_1_F	0.24601348	Beach	Overweight	Beach Overweight	24.601348
12	119	At-Risk	BO_View_1_F	0.268018018	Beach	Overweight	Beach Overweight	26.8018018
13	121	Control	BO_View_1_F	0.244459369	Beach	Overweight	Beach Overweight	24.4459369
14	122	At-Risk	BO_View_1_F	0.257498487	Beach	Overweight	Beach Overweight	25.7498487
15	123	At-Risk	BO_View_1_F	0.149639089	Beach	Overweight	Beach Overweight	14.9639089
16	124	Control	BO_View_1_F	0.251176409	Beach	Overweight	Beach Overweight	25.1176409
17	125	Control	BO_View_1_F	0.324967658	Beach	Overweight	Beach Overweight	32.4967658
18	126	Control	BO_View_1_F	0.328882834	Beach	Overweight	Beach Overweight	32.8882834
19	127	Control	BO_View_1_F	0.292600339	Beach	Overweight	Beach Overweight	29.2600339
20	128	At-Risk	BO_View_1_F	0.220928226	Beach	Overweight	Beach Overweight	22.0928226
21	129	At-Risk	BO_View_1_F	0.244522852	Beach	Overweight	Beach Overweight	24.4522852
22	130	At-Risk	BO_View_1_F	0.230575358	Beach	Overweight	Beach Overweight	23.0575358
23	131	Control	BO_View_1_F	0.315846909	Beach	Overweight	Beach Overweight	31.5846909
24	134	At-Risk	BO_View_1_F	0.266750459	Beach	Overweight	Beach Overweight	26.6750459
25	135	At-Risk	BO_View_1_F	0.253240846	Beach	Overweight	Beach Overweight	25.3240846
26	136	At-Risk	BO_View_1_F	0.317408982	Beach	Overweight	Beach Overweight	31.7408982
27	137	Control	BO_View_1_F	0.188012388	Beach	Overweight	Beach Overweight	18.8012388
28	138	At-Risk	BO_View_1_F	0.295201727	Beach	Overweight	Beach Overweight	29.5201727
29	140	Control	BO_View_1_F	0.251065846	Beach	Overweight	Beach Overweight	25.1065846
30	141	At-Risk	BO_View_1_F	0.304355462	Beach	Overweight	Beach Overweight	30.4355462
31	142	At-Risk	BO_View_1_F	0.178833145	Beach	Overweight	Beach Overweight	17.8833145
32	143	Control	BO_View_1_F	0.259197044	Beach	Overweight	Beach Overweight	25.9197044
33	144	At-Risk	BO_View_1_F	0.194083122	Beach	Overweight	Beach Overweight	19.4083122
34	145	Control	BO_View_1_F	0.314767501	Beach	Overweight	Beach Overweight	31.4767501
35	146	At-Risk	BO_View_1_F	0.240566038	Beach	Overweight	Beach Overweight	24.0566038
36	148	At-Risk	BO_View_1_F	0.244081696	Beach	Overweight	Beach Overweight	24.4081696
37	149	Control	BO_View_1_F	0.212545259	Beach	Overweight	Beach Overweight	21.2545259
38	150	At-Risk	BO_View_1_F	0.21622085	Beach	Overweight	Beach Overweight	21.622085
39	151	Control	BO_View_1_F	0.291127397	Beach	Overweight	Beach Overweight	29.1127397
40	152	At-Risk	BO_View_1_F	0.307187698	Beach	Overweight	Beach Overweight	30.7187698
41	153	At-Risk	BO_View_1_F	0.184703484	Beach	Overweight	Beach Overweight	18.4703484
42	154	At-Risk	BO_View_1_F	0.256842278	Beach	Overweight	Beach Overweight	25.6842278
43	156	At-Risk	BO_View_1_F	0.231594946	Beach	Overweight	Beach Overweight	23.1594946
44	157	Control	BO_View_1_F	0.256386778	Beach	Overweight	Beach Overweight	25.6386778
45	158	Control	BO_View_1_F	0.395195411	Beach	Overweight	Beach Overweight	39.5195411
46	159	Control	BO_View_1_F	0.236563283	Beach	Overweight	Beach Overweight	23.6563283
47	160	Control	BO_View_1_F	0.197465681	Beach	Overweight	Beach Overweight	19.7465681
48	161	At-Risk	BO_View_1_F	0.222897503	Beach	Overweight	Beach Overweight	22.2897503
49	162	Control	BO_View_1_F	0.297398565	Beach	Overweight	Beach Overweight	29.7398565
50	163	At-Risk	BO_View_1_F	0.25939019	Beach	Overweight	Beach Overweight	25.939019
51	165	Control	BO_View_1_F	0.175355007	Beach	Overweight	Beach Overweight	17.5355007
52	166	Control	BO_View_1_F	0.236445783	Beach	Overweight	Beach Overweight	23.6445783
53	167	Control	BO_View_1_F	0.233268482	Beach	Overweight	Beach Overweight	23.3268482
54	168	Control	BO_View_1_F	0.18887311	Beach	Overweight	Beach Overweight	18.887311
55	173	Control	BO_View_1_F	0.184907986	Beach	Overweight	Beach Overweight	18.4907986
56	174	At-Risk	BO_View_1_F	0.224893436	Beach	Overweight	Beach Overweight	22.4893436
57	175	Control	BO_View_1_F	0.229823363	Beach	Overweight	Beach Overweight	22.9823363
58	176	Control	BO_View_1_F	0.307013426	Beach	Overweight	Beach Overweight	30.7013426
59	178	Control	BO_View_1_F	0.362641009	Beach	Overweight	Beach Overweight	36.2641009
60	179	Control	BO_View_1_F	0.200893256	Beach	Overweight	Beach Overweight	20.0893256
61	180	At-Risk	BO_View_1_F	0.214709913	Beach	Overweight	Beach Overweight	21.4709913
62	181	At-Risk	BO_View_1_F	0.220163294	Beach	Overweight	Beach Overweight	22.0163294
63	183	At-Risk	BO_View_1_F	0.241025641	Beach	Overweight	Beach Overweight	24.1025641
64	185	At-Risk	BO_View_1_F	0.333841205	Beach	Overweight	Beach Overweight	33.3841205
65	187	Control	BO_View_1_F	0.268693307	Beach	Overweight	Beach Overweight	26.8693307
66	188	At-Risk	BO_View_1_F	0.231640939	Beach	Overweight	Beach Overweight	23.1640939
67	189	Control	BO_View_1_F	0.264610002	Beach	Overweight	Beach Overweight	26.4610002
68	190	At-Risk	BO_View_1_F	0.290071062	Beach	Overweight	Beach Overweight	29.0071062
69	191	Control	BO_View_1_F	0.270241023	Beach	Overweight	Beach Overweight	27.0241023
70	192	At-Risk	BO_View_1_F	0.205543627	Beach	Overweight	Beach Overweight	20.5543627
71	193	Control	BO_View_1_F	0.165530016	Beach	Overweight	Beach Overweight	16.5530016
72	194	Control	BO_View_1_F	0.222982093	Beach	Overweight	Beach Overweight	22.2982093
73	195	At-Risk	BO_View_1_F	0.226216193	Beach	Overweight	Beach Overweight	22.6216193
74	197	Control	BO_View_1_F	0.251968852	Beach	Overweight	Beach Overweight	25.1968852
75	200	Control	BO_View_1_F	0.309391834	Beach	Overweight	Beach Overweight	30.9391834
76	201	Control	BO_View_1_F	0.23962165	Beach	Overweight	Beach Overweight	23.962165
77	203	Control	BO_View_1_F	0.411006618	Beach	Overweight	Beach Overweight	41.1006618
78	102	At-Risk	BA_View_1_F	0.288646231	Beach	Average	Beach Average	28.8646231
79	103	At-Risk	BA_View_1_F	0.273212202	Beach	Average	Beach Average	27.3212202
80	104	At-Risk	BA_View_1_F	0.246097446	Beach	Average	Beach Average	24.6097446
81	107	At-Risk	BA_View_1_F	0.244127622	Beach	Average	Beach Average	24.4127622
82	109	Control	BA_View_1_F	0.227314251	Beach	Average	Beach Average	22.7314251
83	110	At-Risk	BA_View_1_F	0.210607147	Beach	Average	Beach Average	21.0607147
84	111	Control	BA_View_1_F	0.178692464	Beach	Average	Beach Average	17.8692464
85	113	At-Risk	BA_View_1_F	0.249877751	Beach	Average	Beach Average	24.9877751
86	115	Control	BA_View_1_F	0.267520566	Beach	Average	Beach Average	26.7520566
87	116	Control	BA_View_1_F	0.294737646	Beach	Average	Beach Average	29.4737646
88	118	Control	BA_View_1_F	0.259822456	Beach	Average	Beach Average	25.9822456
89	119	At-Risk	BA_View_1_F	0.331925676	Beach	Average	Beach Average	33.1925676
90	121	Control	BA_View_1_F	0.347596661	Beach	Average	Beach Average	34.7596661
91	122	At-Risk	BA_View_1_F	0.280318091	Beach	Average	Beach Average	28.0318091
92	123	At-Risk	BA_View_1_F	0.336849898	Beach	Average	Beach Average	33.6849898
93	124	Control	BA_View_1_F	0.34361602	Beach	Average	Beach Average	34.361602
94	125	Control	BA_View_1_F	0.275291074	Beach	Average	Beach Average	27.5291074
95	126	Control	BA_View_1_F	0.247593097	Beach	Average	Beach Average	24.7593097
96	127	Control	BA_View_1_F	0.275370979	Beach	Average	Beach Average	27.5370979
97	128	At-Risk	BA_View_1_F	0.279848171	Beach	Average	Beach Average	27.9848171
98	129	At-Risk	BA_View_1_F	0.279806351	Beach	Average	Beach Average	27.9806351
99	130	At-Risk	BA_View_1_F	0.312090444	Beach	Average	Beach Average	31.2090444
100	131	Control	BA_View_1_F	0.243432847	Beach	Average	Beach Average	24.3432847
101	134	At-Risk	BA_View_1_F	0.273131587	Beach	Average	Beach Average	27.3131587
102	135	At-Risk	BA_View_1_F	0.258812827	Beach	Average	Beach Average	25.8812827
103	136	At-Risk	BA_View_1_F	0.246904454	Beach	Average	Beach Average	24.6904454
104	137	Control	BA_View_1_F	0.395153944	Beach	Average	Beach Average	39.5153944
105	138	At-Risk	BA_View_1_F	0.262991865	Beach	Average	Beach Average	26.2991865
106	140	Control	BA_View_1_F	0.338891521	Beach	Average	Beach Average	33.8891521
107	141	At-Risk	BA_View_1_F	0.260888655	Beach	Average	Beach Average	26.0888655
108	142	At-Risk	BA_View_1_F	0.307849493	Beach	Average	Beach Average	30.7849493
109	143	Control	BA_View_1_F	0.24433059	Beach	Average	Beach Average	24.433059
110	144	At-Risk	BA_View_1_F	0.334232234	Beach	Average	Beach Average	33.4232234
111	145	Control	BA_View_1_F	0.197678663	Beach	Average	Beach Average	19.7678663
112	146	At-Risk	BA_View_1_F	0.257561043	Beach	Average	Beach Average	25.7561043
113	148	At-Risk	BA_View_1_F	0.219325391	Beach	Average	Beach Average	21.9325391
114	149	Control	BA_View_1_F	0.258733731	Beach	Average	Beach Average	25.8733731
115	150	At-Risk	BA_View_1_F	0.300240055	Beach	Average	Beach Average	30.0240055
116	151	Control	BA_View_1_F	0.210198035	Beach	Average	Beach Average	21.0198035
117	152	At-Risk	BA_View_1_F	0.223319461	Beach	Average	Beach Average	22.3319461
118	153	At-Risk	BA_View_1_F	0.267786082	Beach	Average	Beach Average	26.7786082
119	154	At-Risk	BA_View_1_F	0.222240487	Beach	Average	Beach Average	22.2240487
120	156	At-Risk	BA_View_1_F	0.323263988	Beach	Average	Beach Average	32.3263988
121	157	Control	BA_View_1_F	0.277813387	Beach	Average	Beach Average	27.7813387
122	158	Control	BA_View_1_F	0.208892076	Beach	Average	Beach Average	20.8892076
123	159	Control	BA_View_1_F	0.333750722	Beach	Average	Beach Average	33.3750722
124	160	Control	BA_View_1_F	0.226187962	Beach	Average	Beach Average	22.6187962
125	161	At-Risk	BA_View_1_F	0.244825887	Beach	Average	Beach Average	24.4825887
126	162	Control	BA_View_1_F	0.255004817	Beach	Average	Beach Average	25.5004817
127	163	At-Risk	BA_View_1_F	0.240388864	Beach	Average	Beach Average	24.0388864
128	165	Control	BA_View_1_F	0.441330344	Beach	Average	Beach Average	44.1330344
129	166	Control	BA_View_1_F	0.259987318	Beach	Average	Beach Average	25.9987318
130	167	Control	BA_View_1_F	0.260894942	Beach	Average	Beach Average	26.0894942
131	168	Control	BA_View_1_F	0.35995322	Beach	Average	Beach Average	35.995322
132	173	Control	BA_View_1_F	0.423351237	Beach	Average	Beach Average	42.3351237
133	174	At-Risk	BA_View_1_F	0.243137255	Beach	Average	Beach Average	24.3137255
134	175	Control	BA_View_1_F	0.316580463	Beach	Average	Beach Average	31.6580463
135	176	Control	BA_View_1_F	0.251713454	Beach	Average	Beach Average	25.1713454
136	178	Control	BA_View_1_F	0.223623092	Beach	Average	Beach Average	22.3623092
137	179	Control	BA_View_1_F	0.252702099	Beach	Average	Beach Average	25.2702099
138	180	At-Risk	BA_View_1_F	0.265417999	Beach	Average	Beach Average	26.5417999
139	181	At-Risk	BA_View_1_F	0.206460774	Beach	Average	Beach Average	20.6460774
140	183	At-Risk	BA_View_1_F	0.240384615	Beach	Average	Beach Average	24.0384615
141	185	At-Risk	BA_View_1_F	0.209327916	Beach	Average	Beach Average	20.9327916
142	187	Control	BA_View_1_F	0.28528234	Beach	Average	Beach Average	28.528234
143	188	At-Risk	BA_View_1_F	0.236727046	Beach	Average	Beach Average	23.6727046
144	189	Control	BA_View_1_F	0.251649837	Beach	Average	Beach Average	25.1649837
145	190	At-Risk	BA_View_1_F	0.215455981	Beach	Average	Beach Average	21.5455981
146	191	Control	BA_View_1_F	0.245941958	Beach	Average	Beach Average	24.5941958
147	192	At-Risk	BA_View_1_F	0.243021667	Beach	Average	Beach Average	24.3021667
148	193	Control	BA_View_1_F	0.277005978	Beach	Average	Beach Average	27.7005978
149	194	Control	BA_View_1_F	0.295509763	Beach	Average	Beach Average	29.5509763
150	195	At-Risk	BA_View_1_F	0.269247386	Beach	Average	Beach Average	26.9247386
151	197	Control	BA_View_1_F	0.245907442	Beach	Average	Beach Average	24.5907442
152	200	Control	BA_View_1_F	0.231087517	Beach	Average	Beach Average	23.1087517
153	201	Control	BA_View_1_F	0.305745314	Beach	Average	Beach Average	30.5745314
154	203	Control	BA_View_1_F	0.23092999	Beach	Average	Beach Average	23.092999
155	102	At-Risk	BT_View_1_F	0.287286761	Beach	Thin	Beach Thin	28.7286761
156	103	At-Risk	BT_View_1_F	0.301216869	Beach	Thin	Beach Thin	30.1216869
157	104	At-Risk	BT_View_1_F	0.271877956	Beach	Thin	Beach Thin	27.1877956
158	107	At-Risk	BT_View_1_F	0.362454466	Beach	Thin	Beach Thin	36.2454466
159	109	Control	BT_View_1_F	0.37522838	Beach	Thin	Beach Thin	37.522838
160	110	At-Risk	BT_View_1_F	0.385379339	Beach	Thin	Beach Thin	38.5379339
161	111	Control	BT_View_1_F	0.267052807	Beach	Thin	Beach Thin	26.7052807
162	113	At-Risk	BT_View_1_F	0.293154034	Beach	Thin	Beach Thin	29.3154034
163	115	Control	BT_View_1_F	0.258252629	Beach	Thin	Beach Thin	25.8252629
164	116	Control	BT_View_1_F	0.323608035	Beach	Thin	Beach Thin	32.3608035
165	118	Control	BT_View_1_F	0.315304948	Beach	Thin	Beach Thin	31.5304948
166	119	At-Risk	BT_View_1_F	0.23902027	Beach	Thin	Beach Thin	23.902027
167	121	Control	BT_View_1_F	0.213662093	Beach	Thin	Beach Thin	21.3662093
168	122	At-Risk	BT_View_1_F	0.253608782	Beach	Thin	Beach Thin	25.3608782
169	123	At-Risk	BT_View_1_F	0.283176013	Beach	Thin	Beach Thin	28.3176013
170	124	Control	BT_View_1_F	0.21991007	Beach	Thin	Beach Thin	21.991007
171	125	Control	BT_View_1_F	0.222509702	Beach	Thin	Beach Thin	22.2509702
172	126	Control	BT_View_1_F	0.228065395	Beach	Thin	Beach Thin	22.8065395
173	127	Control	BT_View_1_F	0.265411812	Beach	Thin	Beach Thin	26.5411812
174	128	At-Risk	BT_View_1_F	0.300120773	Beach	Thin	Beach Thin	30.0120773
175	129	At-Risk	BT_View_1_F	0.314187249	Beach	Thin	Beach Thin	31.4187249
176	130	At-Risk	BT_View_1_F	0.266076186	Beach	Thin	Beach Thin	26.6076186
177	131	Control	BT_View_1_F	0.266739419	Beach	Thin	Beach Thin	26.6739419
178	134	At-Risk	BT_View_1_F	0.258822392	Beach	Thin	Beach Thin	25.8822392
179	135	At-Risk	BT_View_1_F	0.288264726	Beach	Thin	Beach Thin	28.8264726
180	136	At-Risk	BT_View_1_F	0.231195712	Beach	Thin	Beach Thin	23.1195712
181	137	Control	BT_View_1_F	0.225906358	Beach	Thin	Beach Thin	22.5906358
182	138	At-Risk	BT_View_1_F	0.239332559	Beach	Thin	Beach Thin	23.9332559
183	140	Control	BT_View_1_F	0.239223117	Beach	Thin	Beach Thin	23.9223117
184	141	At-Risk	BT_View_1_F	0.226378644	Beach	Thin	Beach Thin	22.6378644
185	142	At-Risk	BT_View_1_F	0.295518602	Beach	Thin	Beach Thin	29.5518602
186	143	Control	BT_View_1_F	0.312615488	Beach	Thin	Beach Thin	31.2615488
187	144	At-Risk	BT_View_1_F	0.279187817	Beach	Thin	Beach Thin	27.9187817
188	145	Control	BT_View_1_F	0.305642748	Beach	Thin	Beach Thin	30.5642748
189	146	At-Risk	BT_View_1_F	0.243687569	Beach	Thin	Beach Thin	24.3687569
190	148	At-Risk	BT_View_1_F	0.314327712	Beach	Thin	Beach Thin	31.4327712
191	149	Control	BT_View_1_F	0.313044329	Beach	Thin	Beach Thin	31.3044329
192	150	At-Risk	BT_View_1_F	0.286522634	Beach	Thin	Beach Thin	28.6522634
193	151	Control	BT_View_1_F	0.250662716	Beach	Thin	Beach Thin	25.0662716
194	152	At-Risk	BT_View_1_F	0.253791352	Beach	Thin	Beach Thin	25.3791352
195	153	At-Risk	BT_View_1_F	0.30932738	Beach	Thin	Beach Thin	30.932738
196	154	At-Risk	BT_View_1_F	0.328429358	Beach	Thin	Beach Thin	32.8429358
197	156	At-Risk	BT_View_1_F	0.251638643	Beach	Thin	Beach Thin	25.1638643
198	157	Control	BT_View_1_F	0.238989104	Beach	Thin	Beach Thin	23.8989104
199	158	Control	BT_View_1_F	0.196773037	Beach	Thin	Beach Thin	19.6773037
200	159	Control	BT_View_1_F	0.225293778	Beach	Thin	Beach Thin	22.5293778
201	160	Control	BT_View_1_F	0.329461457	Beach	Thin	Beach Thin	32.9461457
202	161	At-Risk	BT_View_1_F	0.336235217	Beach	Thin	Beach Thin	33.6235217
203	162	Control	BT_View_1_F	0.262605717	Beach	Thin	Beach Thin	26.2605717
204	163	At-Risk	BT_View_1_F	0.32158639	Beach	Thin	Beach Thin	32.158639
205	165	Control	BT_View_1_F	0.15872571	Beach	Thin	Beach Thin	15.872571
206	166	Control	BT_View_1_F	0.276315789	Beach	Thin	Beach Thin	27.6315789
207	167	Control	BT_View_1_F	0.337256809	Beach	Thin	Beach Thin	33.7256809
208	168	Control	BT_View_1_F	0.255951884	Beach	Thin	Beach Thin	25.5951884
209	173	Control	BT_View_1_F	0.224443075	Beach	Thin	Beach Thin	22.4443075
210	174	At-Risk	BT_View_1_F	0.327877238	Beach	Thin	Beach Thin	32.7877238
211	175	Control	BT_View_1_F	0.24738948	Beach	Thin	Beach Thin	24.738948
212	176	Control	BT_View_1_F	0.220261008	Beach	Thin	Beach Thin	22.0261008
213	178	Control	BT_View_1_F	0.218646317	Beach	Thin	Beach Thin	21.8646317
214	179	Control	BT_View_1_F	0.346315319	Beach	Thin	Beach Thin	34.6315319
215	180	At-Risk	BT_View_1_F	0.298675194	Beach	Thin	Beach Thin	29.8675194
216	181	At-Risk	BT_View_1_F	0.312886049	Beach	Thin	Beach Thin	31.2886049
217	183	At-Risk	BT_View_1_F	0.32232906	Beach	Thin	Beach Thin	32.232906
218	185	At-Risk	BT_View_1_F	0.26189267	Beach	Thin	Beach Thin	26.189267
219	187	Control	BT_View_1_F	0.234943205	Beach	Thin	Beach Thin	23.4943205
220	188	At-Risk	BT_View_1_F	0.373338092	Beach	Thin	Beach Thin	37.3338092
221	189	Control	BT_View_1_F	0.249423551	Beach	Thin	Beach Thin	24.9423551
222	190	At-Risk	BT_View_1_F	0.285629688	Beach	Thin	Beach Thin	28.5629688
223	191	Control	BT_View_1_F	0.311559272	Beach	Thin	Beach Thin	31.1559272
224	192	At-Risk	BT_View_1_F	0.353601405	Beach	Thin	Beach Thin	35.3601405
225	193	Control	BT_View_1_F	0.372063652	Beach	Thin	Beach Thin	37.2063652
226	194	Control	BT_View_1_F	0.256816341	Beach	Thin	Beach Thin	25.6816341
227	195	At-Risk	BT_View_1_F	0.318413549	Beach	Thin	Beach Thin	31.8413549
228	197	Control	BT_View_1_F	0.305282718	Beach	Thin	Beach Thin	30.5282718
229	200	Control	BT_View_1_F	0.303770786	Beach	Thin	Beach Thin	30.3770786
230	201	Control	BT_View_1_F	0.244876511	Beach	Thin	Beach Thin	24.4876511
231	203	Control	BT_View_1_F	0.223180077	Beach	Thin	Beach Thin	22.3180077
232	102	At-Risk	PO_View_1_F	0.215179748	Party	Overweight	Party Overweight	21.5179748
233	103	At-Risk	PO_View_1_F	0.310209424	Party	Overweight	Party Overweight	31.0209424
234	104	At-Risk	PO_View_1_F	0.231189711	Party	Overweight	Party Overweight	23.1189711
235	107	At-Risk	PO_View_1_F	0.262265893	Party	Overweight	Party Overweight	26.2265893
236	109	Control	PO_View_1_F	0.293163201	Party	Overweight	Party Overweight	29.3163201
237	110	At-Risk	PO_View_1_F	0.278104539	Party	Overweight	Party Overweight	27.8104539
238	111	Control	PO_View_1_F	0.196181432	Party	Overweight	Party Overweight	19.6181432
239	113	At-Risk	PO_View_1_F	0.217772649	Party	Overweight	Party Overweight	21.7772649
240	115	Control	PO_View_1_F	0.318162926	Party	Overweight	Party Overweight	31.8162926
241	116	Control	PO_View_1_F	0.276104213	Party	Overweight	Party Overweight	27.6104213
242	118	Control	PO_View_1_F	0.239601701	Party	Overweight	Party Overweight	23.9601701
243	119	At-Risk	PO_View_1_F	0.285957021	Party	Overweight	Party Overweight	28.5957021
244	121	Control	PO_View_1_F	0.357010621	Party	Overweight	Party Overweight	35.7010621
245	122	At-Risk	PO_View_1_F	0.274111251	Party	Overweight	Party Overweight	27.4111251
246	123	At-Risk	PO_View_1_F	0.278158479	Party	Overweight	Party Overweight	27.8158479
247	124	Control	PO_View_1_F	0.260687446	Party	Overweight	Party Overweight	26.0687446
248	125	Control	PO_View_1_F	0.344408088	Party	Overweight	Party Overweight	34.4408088
249	126	Control	PO_View_1_F	0.263853629	Party	Overweight	Party Overweight	26.3853629
250	127	Control	PO_View_1_F	0.39892462	Party	Overweight	Party Overweight	39.892462
251	128	At-Risk	PO_View_1_F	0.262036135	Party	Overweight	Party Overweight	26.2036135
252	129	At-Risk	PO_View_1_F	0.238179731	Party	Overweight	Party Overweight	23.8179731
253	130	At-Risk	PO_View_1_F	0.276830669	Party	Overweight	Party Overweight	27.6830669
254	131	Control	PO_View_1_F	0.250038456	Party	Overweight	Party Overweight	25.0038456
255	134	At-Risk	PO_View_1_F	0.284501481	Party	Overweight	Party Overweight	28.4501481
256	135	At-Risk	PO_View_1_F	0.275241676	Party	Overweight	Party Overweight	27.5241676
257	136	At-Risk	PO_View_1_F	0.301001821	Party	Overweight	Party Overweight	30.1001821
258	137	Control	PO_View_1_F	0.337815846	Party	Overweight	Party Overweight	33.7815846
259	138	At-Risk	PO_View_1_F	0.240732105	Party	Overweight	Party Overweight	24.0732105
260	140	Control	PO_View_1_F	0.243677746	Party	Overweight	Party Overweight	24.3677746
261	141	At-Risk	PO_View_1_F	0.297124852	Party	Overweight	Party Overweight	29.7124852
262	142	At-Risk	PO_View_1_F	0.260936612	Party	Overweight	Party Overweight	26.0936612
263	143	Control	PO_View_1_F	0.26646165	Party	Overweight	Party Overweight	26.646165
264	144	At-Risk	PO_View_1_F	0.239221977	Party	Overweight	Party Overweight	23.9221977
265	145	Control	PO_View_1_F	0.271145355	Party	Overweight	Party Overweight	27.1145355
266	146	At-Risk	PO_View_1_F	0.297510243	Party	Overweight	Party Overweight	29.7510243
267	148	At-Risk	PO_View_1_F	0.24167496	Party	Overweight	Party Overweight	24.167496
268	149	Control	PO_View_1_F	0.238292926	Party	Overweight	Party Overweight	23.8292926
269	150	At-Risk	PO_View_1_F	0.216052499	Party	Overweight	Party Overweight	21.6052499
270	151	Control	PO_View_1_F	0.211145787	Party	Overweight	Party Overweight	21.1145787
271	152	At-Risk	PO_View_1_F	0.221361908	Party	Overweight	Party Overweight	22.1361908
272	153	At-Risk	PO_View_1_F	0.203606698	Party	Overweight	Party Overweight	20.3606698
273	154	At-Risk	PO_View_1_F	0.225740051	Party	Overweight	Party Overweight	22.5740051
274	156	At-Risk	PO_View_1_F	0.206690924	Party	Overweight	Party Overweight	20.6690924
275	157	Control	PO_View_1_F	0.228407587	Party	Overweight	Party Overweight	22.8407587
276	158	Control	PO_View_1_F	0.259598673	Party	Overweight	Party Overweight	25.9598673
277	159	Control	PO_View_1_F	0.212198516	Party	Overweight	Party Overweight	21.2198516
278	160	Control	PO_View_1_F	0.228995999	Party	Overweight	Party Overweight	22.8995999
279	161	At-Risk	PO_View_1_F	0.258097598	Party	Overweight	Party Overweight	25.8097598
280	162	Control	PO_View_1_F	0.201154163	Party	Overweight	Party Overweight	20.1154163
281	163	At-Risk	PO_View_1_F	0.332269606	Party	Overweight	Party Overweight	33.2269606
282	165	Control	PO_View_1_F	0.215251733	Party	Overweight	Party Overweight	21.5251733
283	166	Control	PO_View_1_F	0.297771836	Party	Overweight	Party Overweight	29.7771836
284	167	Control	PO_View_1_F	0.292675421	Party	Overweight	Party Overweight	29.2675421
285	168	Control	PO_View_1_F	0.235034536	Party	Overweight	Party Overweight	23.5034536
286	173	Control	PO_View_1_F	0.389359658	Party	Overweight	Party Overweight	38.9359658
287	174	At-Risk	PO_View_1_F	0.271040366	Party	Overweight	Party Overweight	27.1040366
288	175	Control	PO_View_1_F	0.337391141	Party	Overweight	Party Overweight	33.7391141
289	176	Control	PO_View_1_F	0.273626492	Party	Overweight	Party Overweight	27.3626492
290	178	Control	PO_View_1_F	0.300702762	Party	Overweight	Party Overweight	30.0702762
291	179	Control	PO_View_1_F	0.230048894	Party	Overweight	Party Overweight	23.0048894
292	180	At-Risk	PO_View_1_F	0.223587643	Party	Overweight	Party Overweight	22.3587643
293	181	At-Risk	PO_View_1_F	0.230213728	Party	Overweight	Party Overweight	23.0213728
294	183	At-Risk	PO_View_1_F	0.389514313	Party	Overweight	Party Overweight	38.9514313
295	185	At-Risk	PO_View_1_F	0.217391304	Party	Overweight	Party Overweight	21.7391304
296	187	Control	PO_View_1_F	0.250205011	Party	Overweight	Party Overweight	25.0205011
297	188	At-Risk	PO_View_1_F	0.264471588	Party	Overweight	Party Overweight	26.4471588
298	189	Control	PO_View_1_F	0.317447496	Party	Overweight	Party Overweight	31.7447496
299	190	At-Risk	PO_View_1_F	0.347865008	Party	Overweight	Party Overweight	34.7865008
300	191	Control	PO_View_1_F	0.22993763	Party	Overweight	Party Overweight	22.993763
301	192	At-Risk	PO_View_1_F	0.238707395	Party	Overweight	Party Overweight	23.8707395
302	193	Control	PO_View_1_F	0.253918495	Party	Overweight	Party Overweight	25.3918495
303	194	Control	PO_View_1_F	0.23827796	Party	Overweight	Party Overweight	23.827796
304	195	At-Risk	PO_View_1_F	0.253320772	Party	Overweight	Party Overweight	25.3320772
305	197	Control	PO_View_1_F	0.265763879	Party	Overweight	Party Overweight	26.5763879
306	200	Control	PO_View_1_F	0.241134752	Party	Overweight	Party Overweight	24.1134752
307	201	Control	PO_View_1_F	0.312518181	Party	Overweight	Party Overweight	31.2518181
308	203	Control	PO_View_1_F	0.313576093	Party	Overweight	Party Overweight	31.3576093
309	102	At-Risk	PA_View_1_F	0.206615848	Party	Average	Party Average	20.6615848
310	103	At-Risk	PA_View_1_F	0.238874346	Party	Average	Party Average	23.8874346
311	104	At-Risk	PA_View_1_F	0.242363344	Party	Average	Party Average	24.2363344
312	107	At-Risk	PA_View_1_F	0.265101556	Party	Average	Party Average	26.5101556
313	109	Control	PA_View_1_F	0.219911783	Party	Average	Party Average	21.9911783
314	110	At-Risk	PA_View_1_F	0.233048496	Party	Average	Party Average	23.3048496
315	111	Control	PA_View_1_F	0.440852611	Party	Average	Party Average	44.0852611
316	113	At-Risk	PA_View_1_F	0.223831506	Party	Average	Party Average	22.3831506
317	115	Control	PA_View_1_F	0.242830424	Party	Average	Party Average	24.2830424
318	116	Control	PA_View_1_F	0.328210869	Party	Average	Party Average	32.8210869
319	118	Control	PA_View_1_F	0.260450161	Party	Average	Party Average	26.0450161
320	119	At-Risk	PA_View_1_F	0.149825087	Party	Average	Party Average	14.9825087
321	121	Control	PA_View_1_F	0.236383124	Party	Average	Party Average	23.6383124
322	122	At-Risk	PA_View_1_F	0.208197407	Party	Average	Party Average	20.8197407
323	123	At-Risk	PA_View_1_F	0.299778014	Party	Average	Party Average	29.9778014
324	124	Control	PA_View_1_F	0.275101639	Party	Average	Party Average	27.5101639
325	125	Control	PA_View_1_F	0.259753335	Party	Average	Party Average	25.9753335
326	126	Control	PA_View_1_F	0.267005165	Party	Average	Party Average	26.7005165
327	127	Control	PA_View_1_F	0.207114052	Party	Average	Party Average	20.7114052
328	128	At-Risk	PA_View_1_F	0.248620578	Party	Average	Party Average	24.8620578
329	129	At-Risk	PA_View_1_F	0.266047385	Party	Average	Party Average	26.6047385
330	130	At-Risk	PA_View_1_F	0.276830669	Party	Average	Party Average	27.6830669
331	131	Control	PA_View_1_F	0.248346408	Party	Average	Party Average	24.8346408
332	134	At-Risk	PA_View_1_F	0.249950642	Party	Average	Party Average	24.9950642
333	135	At-Risk	PA_View_1_F	0.257787325	Party	Average	Party Average	25.7787325
334	136	At-Risk	PA_View_1_F	0.353278689	Party	Average	Party Average	35.3278689
335	137	Control	PA_View_1_F	0.209250535	Party	Average	Party Average	20.9250535
336	138	At-Risk	PA_View_1_F	0.285031476	Party	Average	Party Average	28.5031476
337	140	Control	PA_View_1_F	0.273392341	Party	Average	Party Average	27.3392341
338	141	At-Risk	PA_View_1_F	0.278456085	Party	Average	Party Average	27.8456085
339	142	At-Risk	PA_View_1_F	0.29413197	Party	Average	Party Average	29.413197
340	143	Control	PA_View_1_F	0.255517366	Party	Average	Party Average	25.5517366
341	144	At-Risk	PA_View_1_F	0.242229797	Party	Average	Party Average	24.2229797
342	145	Control	PA_View_1_F	0.299974028	Party	Average	Party Average	29.9974028
343	146	At-Risk	PA_View_1_F	0.286637252	Party	Average	Party Average	28.6637252
344	148	At-Risk	PA_View_1_F	0.25851642	Party	Average	Party Average	25.851642
345	149	Control	PA_View_1_F	0.224094985	Party	Average	Party Average	22.4094985
346	150	At-Risk	PA_View_1_F	0.259128386	Party	Average	Party Average	25.9128386
347	151	Control	PA_View_1_F	0.297547927	Party	Average	Party Average	29.7547927
348	152	At-Risk	PA_View_1_F	0.234497062	Party	Average	Party Average	23.4497062
349	153	At-Risk	PA_View_1_F	0.285959639	Party	Average	Party Average	28.5959639
350	154	At-Risk	PA_View_1_F	0.24681435	Party	Average	Party Average	24.681435
351	156	At-Risk	PA_View_1_F	0.253588033	Party	Average	Party Average	25.3588033
352	157	Control	PA_View_1_F	0.256021173	Party	Average	Party Average	25.6021173
353	158	Control	PA_View_1_F	0.215436878	Party	Average	Party Average	21.5436878
354	159	Control	PA_View_1_F	0.30635436	Party	Average	Party Average	30.635436
355	160	Control	PA_View_1_F	0.234235092	Party	Average	Party Average	23.4235092
356	161	At-Risk	PA_View_1_F	0.293821041	Party	Average	Party Average	29.3821041
357	162	Control	PA_View_1_F	0.368404782	Party	Average	Party Average	36.8404782
358	163	At-Risk	PA_View_1_F	0.263610869	Party	Average	Party Average	26.3610869
359	165	Control	PA_View_1_F	0.338106603	Party	Average	Party Average	33.8106603
360	166	Control	PA_View_1_F	0.3	Party	Average	Party Average	30
361	167	Control	PA_View_1_F	0.264874846	Party	Average	Party Average	26.4874846
362	168	Control	PA_View_1_F	0.381907137	Party	Average	Party Average	38.1907137
363	173	Control	PA_View_1_F	0.210448152	Party	Average	Party Average	21.0448152
364	174	At-Risk	PA_View_1_F	0.238061736	Party	Average	Party Average	23.8061736
365	175	Control	PA_View_1_F	0.229609514	Party	Average	Party Average	22.9609514
366	176	Control	PA_View_1_F	0.309429094	Party	Average	Party Average	30.9429094
367	178	Control	PA_View_1_F	0.263090171	Party	Average	Party Average	26.3090171
368	179	Control	PA_View_1_F	0.308113036	Party	Average	Party Average	30.8113036
369	180	At-Risk	PA_View_1_F	0.317374979	Party	Average	Party Average	31.7374979
370	181	At-Risk	PA_View_1_F	0.266029616	Party	Average	Party Average	26.6029616
371	183	At-Risk	PA_View_1_F	0.196526214	Party	Average	Party Average	19.6526214
372	185	At-Risk	PA_View_1_F	0.213913043	Party	Average	Party Average	21.3913043
373	187	Control	PA_View_1_F	0.278906606	Party	Average	Party Average	27.8906606
374	188	At-Risk	PA_View_1_F	0.258275801	Party	Average	Party Average	25.8275801
375	189	Control	PA_View_1_F	0.234955574	Party	Average	Party Average	23.4955574
376	190	At-Risk	PA_View_1_F	0.249753827	Party	Average	Party Average	24.9753827
377	191	Control	PA_View_1_F	0.304781705	Party	Average	Party Average	30.4781705
378	192	At-Risk	PA_View_1_F	0.303337658	Party	Average	Party Average	30.3337658
379	193	Control	PA_View_1_F	0.24707894	Party	Average	Party Average	24.707894
380	194	Control	PA_View_1_F	0.291249415	Party	Average	Party Average	29.1249415
381	195	At-Risk	PA_View_1_F	0.318134715	Party	Average	Party Average	31.8134715
382	197	Control	PA_View_1_F	0.318674671	Party	Average	Party Average	31.8674671
383	200	Control	PA_View_1_F	0.3003663	Party	Average	Party Average	30.03663
384	201	Control	PA_View_1_F	0.212256375	Party	Average	Party Average	21.2256375
385	203	Control	PA_View_1_F	0.232831981	Party	Average	Party Average	23.2831981
386	102	At-Risk	PT_View_1_F	0.365236213	Party	Thin	Party Thin	36.5236213
387	103	At-Risk	PT_View_1_F	0.255999127	Party	Thin	Party Thin	25.5999127
388	104	At-Risk	PT_View_1_F	0.346061093	Party	Thin	Party Thin	34.6061093
389	107	At-Risk	PT_View_1_F	0.276312319	Party	Thin	Party Thin	27.6312319
390	109	Control	PT_View_1_F	0.291272842	Party	Thin	Party Thin	29.1272842
391	110	At-Risk	PT_View_1_F	0.278548441	Party	Thin	Party Thin	27.8548441
392	111	Control	PT_View_1_F	0.196080412	Party	Thin	Party Thin	19.6080412
393	113	At-Risk	PT_View_1_F	0.346970571	Party	Thin	Party Thin	34.6970571
394	115	Control	PT_View_1_F	0.238881962	Party	Thin	Party Thin	23.8881962
395	116	Control	PT_View_1_F	0.218501934	Party	Thin	Party Thin	21.8501934
396	118	Control	PT_View_1_F	0.32102479	Party	Thin	Party Thin	32.102479
397	119	At-Risk	PT_View_1_F	0.380609695	Party	Thin	Party Thin	38.0609695
398	121	Control	PT_View_1_F	0.210951963	Party	Thin	Party Thin	21.0951963
399	122	At-Risk	PT_View_1_F	0.242409034	Party	Thin	Party Thin	24.2409034
400	123	At-Risk	PT_View_1_F	0.21272078	Party	Thin	Party Thin	21.272078
401	124	Control	PT_View_1_F	0.272021683	Party	Thin	Party Thin	27.2021683
402	125	Control	PT_View_1_F	0.242805604	Party	Thin	Party Thin	24.2805604
403	126	Control	PT_View_1_F	0.274971549	Party	Thin	Party Thin	27.4971549
404	127	Control	PT_View_1_F	0.185709854	Party	Thin	Party Thin	18.5709854
405	128	At-Risk	PT_View_1_F	0.256843016	Party	Thin	Party Thin	25.6843016
406	129	At-Risk	PT_View_1_F	0.259263125	Party	Thin	Party Thin	25.9263125
407	130	At-Risk	PT_View_1_F	0.301651798	Party	Thin	Party Thin	30.1651798
408	131	Control	PT_View_1_F	0.311336717	Party	Thin	Party Thin	31.1336717
409	134	At-Risk	PT_View_1_F	0.266535044	Party	Thin	Party Thin	26.6535044
410	135	At-Risk	PT_View_1_F	0.219566774	Party	Thin	Party Thin	21.9566774
411	136	At-Risk	PT_View_1_F	0.175045537	Party	Thin	Party Thin	17.5045537
412	137	Control	PT_View_1_F	0.252505353	Party	Thin	Party Thin	25.2505353
413	138	At-Risk	PT_View_1_F	0.248542784	Party	Thin	Party Thin	24.8542784
414	140	Control	PT_View_1_F	0.289378613	Party	Thin	Party Thin	28.9378613
415	141	At-Risk	PT_View_1_F	0.226467113	Party	Thin	Party Thin	22.6467113
416	142	At-Risk	PT_View_1_F	0.252252252	Party	Thin	Party Thin	25.2252252
417	143	Control	PT_View_1_F	0.264924023	Party	Thin	Party Thin	26.4924023
418	144	At-Risk	PT_View_1_F	0.314618007	Party	Thin	Party Thin	31.4618007
419	145	Control	PT_View_1_F	0.197039217	Party	Thin	Party Thin	19.7039217
420	146	At-Risk	PT_View_1_F	0.171210211	Party	Thin	Party Thin	17.1210211
421	148	At-Risk	PT_View_1_F	0.216718977	Party	Thin	Party Thin	21.6718977
422	149	Control	PT_View_1_F	0.32804716	Party	Thin	Party Thin	32.804716
423	150	At-Risk	PT_View_1_F	0.309607942	Party	Thin	Party Thin	30.9607942
424	151	Control	PT_View_1_F	0.298528756	Party	Thin	Party Thin	29.8528756
425	152	At-Risk	PT_View_1_F	0.337296924	Party	Thin	Party Thin	33.7296924
426	153	At-Risk	PT_View_1_F	0.31721769	Party	Thin	Party Thin	31.721769
427	154	At-Risk	PT_View_1_F	0.289453048	Party	Thin	Party Thin	28.9453048
428	156	At-Risk	PT_View_1_F	0.328886194	Party	Thin	Party Thin	32.8886194
429	157	Control	PT_View_1_F	0.299514777	Party	Thin	Party Thin	29.9514777
430	158	Control	PT_View_1_F	0.310080581	Party	Thin	Party Thin	31.0080581
431	159	Control	PT_View_1_F	0.249652134	Party	Thin	Party Thin	24.9652134
432	160	Control	PT_View_1_F	0.340064774	Party	Thin	Party Thin	34.0064774
433	161	At-Risk	PT_View_1_F	0.22741646	Party	Thin	Party Thin	22.741646
434	162	Control	PT_View_1_F	0.231141797	Party	Thin	Party Thin	23.1141797
435	163	At-Risk	PT_View_1_F	0.258388937	Party	Thin	Party Thin	25.8388937
436	165	Control	PT_View_1_F	0.247073531	Party	Thin	Party Thin	24.7073531
437	166	Control	PT_View_1_F	0.226114082	Party	Thin	Party Thin	22.6114082
438	167	Control	PT_View_1_F	0.225995076	Party	Thin	Party Thin	22.5995076
439	168	Control	PT_View_1_F	0.233787414	Party	Thin	Party Thin	23.3787414
440	173	Control	PT_View_1_F	0.233947759	Party	Thin	Party Thin	23.3947759
441	174	At-Risk	PT_View_1_F	0.22328731	Party	Thin	Party Thin	22.328731
442	175	Control	PT_View_1_F	0.207978275	Party	Thin	Party Thin	20.7978275
443	176	Control	PT_View_1_F	0.208364692	Party	Thin	Party Thin	20.8364692
444	178	Control	PT_View_1_F	0.272592299	Party	Thin	Party Thin	27.2592299
445	179	Control	PT_View_1_F	0.271898566	Party	Thin	Party Thin	27.1898566
446	180	At-Risk	PT_View_1_F	0.245093019	Party	Thin	Party Thin	24.5093019
447	181	At-Risk	PT_View_1_F	0.293894522	Party	Thin	Party Thin	29.3894522
448	183	At-Risk	PT_View_1_F	0.24938351	Party	Thin	Party Thin	24.938351
449	185	At-Risk	PT_View_1_F	0.381256039	Party	Thin	Party Thin	38.1256039
450	187	Control	PT_View_1_F	0.288291572	Party	Thin	Party Thin	28.8291572
451	188	At-Risk	PT_View_1_F	0.315188529	Party	Thin	Party Thin	31.5188529
452	189	Control	PT_View_1_F	0.245759289	Party	Thin	Party Thin	24.5759289
453	190	At-Risk	PT_View_1_F	0.204278937	Party	Thin	Party Thin	20.4278937
454	191	Control	PT_View_1_F	0.237318087	Party	Thin	Party Thin	23.7318087
455	192	At-Risk	PT_View_1_F	0.300389197	Party	Thin	Party Thin	30.0389197
456	193	Control	PT_View_1_F	0.28954118	Party	Thin	Party Thin	28.954118
457	194	Control	PT_View_1_F	0.248198409	Party	Thin	Party Thin	24.8198409
458	195	At-Risk	PT_View_1_F	0.234196891	Party	Thin	Party Thin	23.4196891
459	197	Control	PT_View_1_F	0.221834427	Party	Thin	Party Thin	22.1834427
460	200	Control	PT_View_1_F	0.269269737	Party	Thin	Party Thin	26.9269737
461	201	Control	PT_View_1_F	0.262484243	Party	Thin	Party Thin	26.2484243
462	203	Control	PT_View_1_F	0.26815753	Party	Thin	Party Thin	26.815753
